# Supplementary material for: A Novel Early Life Stress Model Affects Brain Development and Behavior in Mice
Source: Int J Mol Sci. 2023 Feb 28;24(5):4688. doi: 10.3390/ijms24054688 (PMC10002977; doi:10.3390/ijms24054688)
Supplement: Supplementary file 1 [file ijms-24-04688-s001.zip]

Archive with 1 entries (1 files):
- ijms-2197894 - supplementary.pdf
